# Supplementary material for: Inhibition of GCN2 Reveals Synergy with Cell-Cycle Regulation and Proteostasis
Source: Metabolites. 2023 Oct 9;13(10):1064. doi: 10.3390/metabo13101064 (PMC10609202; doi:10.3390/metabo13101064)
Supplement: Supplementary file 1 [file metabolites-13-01064-s001.zip › Table S1.xlsx]

## Sheet: Table S1
			M231
		conc (μM)	ATF4	B-actin	ratio	normalised
	AA-	0	15608.5	14331.3	1.08912	1
	AA-	0.1	15385.7	13806.6	1.11438	1.02319
	AA-	0.3	15902.7	15481.7	1.02719	0.943143
	AA-	1	1739.6	15887.2	0.109497	0.100537
	AA-	3	790.82	14445.9	0.0547435	0.0502641
	AA-	10	220.192	14868.3	0.0148095	0.0135977
			HPAFII
		conc (μM)	ATF4	B-actin	ratio	normalised
	AA-	0	20051	22158.1	0.904907	1
	AA-	0.1	24543.1	21589.1	1.13683	1.25629
	AA-	0.3	17070.7	23860.8	0.715427	0.790608
	AA-	1	5428.88	24713.7	0.219671	0.242755
	AA-	3	2032.67	22391.2	0.0907796	0.100319
	AA-	10	3810.18	22903.8	0.166355	0.183837
			SKOV3					SKOV3					SKOV3				ANOVA
		conc (μM)	ATF4	B-actin	ratio	normalised		ATF4	B-actin	ratio	normalised		ATF4	B-actin	ratio	normalised	Group (p<0.05)
	AA-	0	17294.1	4152.03	4.16521	1		47690.1	18663.1	2.55532	1		43981.8	7805.82	5.63448	1	1
	AA-	0.1	16061	3418.33	4.69848	1.12803		53719.8	14436.4	3.72113	1.45623		51936.6	6426.45	8.0817	1.43433	1
	AA-	0.3	15464.7	3494.5	4.42545	1.06248		21554.5	16707.8	1.29009	0.504862		39037	6569.65	5.94202	1.05458	1
	AA-	1	172.192	5127.74	0.0335805	0.00806214		544.021	23799.5	0.0228585	0.00894543		1524.31	9640.15	0.15812	0.028063	2
	AA-	3	380.456	4948.98	0.0768756	0.0184566		63.95	22853.2	0.0027983	0.00109508		1779.84	9304.09	0.191297	0.0339511	2
	AA-	10	315.627	3747.2	0.08423	0.0202223		0	16929.5	0	0		1185.48	7044.75	0.168278	0.0298658	2
			M468
		conc (μM)	ATF4	B-actin	ratio
	AA-	0	20467.5	10788.1	1.89723	1
	AA-	0.1	12076	11646.2	1.03691	0.546538
	AA-	0.3	4173.28	11804.2	0.353543	0.186347
	AA-	1	1908.79	9970.45	0.191445	0.100908
	AA-	3	539.92	9761.74	0.0553098	0.0291529
	AA-	10	270.849	11217.3	0.0241457	0.0127268
			Panc 02.03
		conc (μM)	ATF4	B-actin	ratio	normalised
	AA-	0	13832.6	9617.79	1.43823	1
	AA-	0.1	7476.71	10761	0.694798	0.483092
	AA-	0.3	7183.95	10663	0.673725	0.46844
	AA-	1	14695	9564.15	1.53647	1.0683
	AA-	3	11357.4	7752.91	1.46493	1.01856
	AA-	10	5843	10308.7	0.566804	0.394098
			OVCAR3
		conc (μM)	ATF4	B-actin
	AA-	0	3774.78	12153.3	0.310597	1
	AA-	0.1	4832.9	11238.9	0.430017	1.38449
	AA-	0.3	4606.44	11892.2	0.387351	1.24712
	AA-	1	1887.93	11063.3	0.170649	0.549422
	AA-	3	705.749	11412.1	0.0618421	0.199108
	AA-	10	1114.89	13259.7	0.0840812	0.270709
